# Supplementary material for: Tunneling Nanotube: An Enticing Cell–Cell Communication in the Nervous System
Source: Biology (Basel). 2023 Sep 27;12(10):1288. doi: 10.3390/biology12101288 (PMC10604474; doi:10.3390/biology12101288)
Supplement: Supplementary file 1 [file biology-12-01288-s001.zip]

Archive with 2 entries (2 files):
- video S1.wmv
- Video S2.wmv
